# Supplementary material for: Defensin-like peptides in wheat analyzed by whole-transcriptome sequencing: a focus on structural diversity and role in induced resistance
Source: PeerJ. 2019 Jan 8;7:e6125. doi: 10.7717/peerj.6125 (PMC6329339; doi:10.7717/peerj.6125)
Supplement: Table S5 — Only DEFLs with hits in InterProScan are shown. [file peerj-07-6125-s005.xlsx]

## Sheet: DEFL.merged
Name	Protein family membership, Homologous superfamilies, Domains and repeats	Detailed signature matches
DEFL1-1	Defensin, plant,"Knottin, scorpion toxin-like","Knottin, scorpion toxin-like superfamily",	Purothionin signature,Gamma-thionins family signature.,Gamma-thionin family,
DEFL1-2	Defensin, plant,"Knottin, scorpion toxin-like superfamily","Knottin, scorpion toxin-like",	Gamma-thionin family,Knot1,Gamma-thionins family signature.,Purothionin signature,
DEFL1-3	Defensin, plant,"Knottin, scorpion toxin-like","Knottin, scorpion toxin-like superfamily",	Gamma-thionins family signature.,Purothionin signature,Gamma-thionin family,
DEFL1-4	Knottin, scorpion toxin-like superfamily,"Knottin, scorpion toxin-like","Defensin, plant",	Gamma-thionins family signature.,Purothionin signature,Gamma-thionin family,
DEFL1-5	Knottin, scorpion toxin-like superfamily,"Knottin, scorpion toxin-like","Defensin, plant",	Purothionin signature,Gamma-thionins family signature.,Gamma-thionin family,
DEFL1-6	Knottin, scorpion toxin-like superfamily,"Knottin, scorpion toxin-like","Defensin, plant",	Gamma-thionin family,Knot1,Purothionin signature,
DEFL1-7	Knottin, scorpion toxin-like superfamily,"Knottin, scorpion toxin-like","Defensin, plant",	Purothionin signature,Gamma-thionin family,Knot1,
DEFL1-8	Defensin, plant,"Knottin, scorpion toxin-like superfamily","Knottin, scorpion toxin-like",	Purothionin signature,Gamma-thionin family,Knot1,
DEFL1-9	Defensin, plant,"Knottin, scorpion toxin-like superfamily","Knottin, scorpion toxin-like",	Purothionin signature,Knot1,Gamma-thionin family,
DEFL1-10	Knottin, scorpion toxin-like superfamily	scorpion toxin-like signature
DEFL1-11	Defensin, plant,"Knottin, scorpion toxin-like superfamily","Knottin, scorpion toxin-like",	Gamma-thionin family,Gamma-thionins family signature.,
DEFL1-12	Defensin, plant,"Knottin, scorpion toxin-like","Knottin, scorpion toxin-like superfamily",	Purothionin signature,Gamma-thionins family signature.,Gamma-thionin family,Knot1,
DEFL1-13		Scorpion short toxins signature.,
DEFL1-14	Knottin, scorpion toxin-like superfamily	Gamma-thionin family, Knottin, scorpion toxin-like superfamily signature
DEFL1-15	Defensin, plant,"Knottin, scorpion toxin-like","Knottin, scorpion toxin-like superfamily",	Purothionin signature,Gamma-thionins family signature.,Gamma-thionin family,Knot1,
DEFL1-16	Knottin, scorpion toxin-like superfamily,"Knottin, scorpion toxin-like","Defensin, plant",	Purothionin signature,Gamma-thionins family signature.,Gamma-thionin family,Knot1,
DEFL1-17	Knottin, scorpion toxin-like superfamily,"Knottin, scorpion toxin-like","Defensin, plant",	Gamma-thionin family,Purothionin signature,Gamma-thionins family signature.,
DEFL1-18	Defensin, plant,"Knottin, scorpion toxin-like","Knottin, scorpion toxin-like superfamily",	Gamma-thionin family,Purothionin signature,Gamma-thionins family signature.,
DEFL1-19	Defensin, plant,"Knottin, scorpion toxin-like superfamily","Knottin, scorpion toxin-like",	Gamma-thionin family,Gamma-thionins family signature.,Purothionin signature,
DEFL1-20	Defensin, plant,"Knottin, scorpion toxin-like","Knottin, scorpion toxin-like superfamily",	Gamma-thionin family,Gamma-thionins family signature.,Purothionin signature,
DEFL1-21	Defensin, plant,"Knottin, scorpion toxin-like","Knottin, scorpion toxin-like superfamily",	Gamma-thionin family,Gamma-thionins family signature.,Purothionin signature,
DEFL1-22	Knottin, scorpion toxin-like superfamily,"Knottin, scorpion toxin-like","Defensin, plant",	Gamma-thionin family,Gamma-thionins family signature.,
DEFL1-23	Knottin, scorpion toxin-like superfamily,"Knottin, scorpion toxin-like","Defensin, plant",	Gamma-thionin family,Gamma-thionins family signature.,Purothionin signature,
DEFL1-24	Defensin, plant,"Knottin, scorpion toxin-like","Knottin, scorpion toxin-like superfamily",	Gamma-thionin family,Knot1,Purothionin signature,Gamma-thionins family signature.,
DEFL1-25	Knottin, scorpion toxin-like,"Knottin, scorpion toxin-like superfamily","Defensin, plant",	Gamma-thionin family,Knot1,Gamma-thionins family signature.,Purothionin signature,
DEFL1-26	Defensin, plant,"Knottin, scorpion toxin-like superfamily","Knottin, scorpion toxin-like",	Knot1,Gamma-thionin family,Gamma-thionins family signature.,Purothionin signature,
DEFL1-27	Defensin, plant,"Knottin, scorpion toxin-like superfamily","Knottin, scorpion toxin-like",	Purothionin signature,Gamma-thionins family signature.,Gamma-thionin family,Knot1,
DEFL1-28	Defensin, plant,"Knottin, scorpion toxin-like superfamily","Knottin, scorpion toxin-like",	Knot1,Gamma-thionin family,Gamma-thionins family signature.,Purothionin signature,
DEFL1-29	Knottin, scorpion toxin-like superfamily,	Gamma-thionin family,
DEFL1-31	Defensin, plant,"Knottin, scorpion toxin-like","Knottin, scorpion toxin-like superfamily",	Gamma-thionins family signature.,Purothionin signature,Gamma-thionin family,
DEFL1-32	Defensin, plant,"Knottin, scorpion toxin-like superfamily","Knottin, scorpion toxin-like",	Gamma-thionins family signature.,Gamma-thionin family,
DEFL1-33	Knottin, scorpion toxin-like,"Knottin, scorpion toxin-like superfamily","Defensin, plant",	Gamma-thionin family,Gamma-thionins family signature.,Purothionin signature,
DEFL1-34	Defensin, plant,"Knottin, scorpion toxin-like","Knottin, scorpion toxin-like superfamily",	Gamma-thionins family signature.,Purothionin signature,Gamma-thionin family,
DEFL1-35	Knottin, scorpion toxin-like superfamily,"Knottin, scorpion toxin-like","Defensin, plant",	Gamma-thionin family,Purothionin signature,
DEFL1-36	Defensin, plant,"Knottin, scorpion toxin-like superfamily","Knottin, scorpion toxin-like",	Gamma-thionin family,Gamma-thionins family signature.,Purothionin signature,
DEFL1-37	Defensin, plant,"Knottin, scorpion toxin-like","Knottin, scorpion toxin-like superfamily",	Purothionin signature,Gamma-thionins family signature.,Gamma-thionin family,
DEFL1-38	Knottin, scorpion toxin-like superfamily,"Knottin, scorpion toxin-like","Defensin, plant",	Purothionin signature,Gamma-thionins family signature.,Gamma-thionin family,
DEFL1-39	Knottin, scorpion toxin-like,"Knottin, scorpion toxin-like superfamily","Defensin, plant",	Purothionin signature,Gamma-thionins family signature.,Gamma-thionin family,
DEFL1-40	Knottin, scorpion toxin-like,"Knottin, scorpion toxin-like superfamily","Defensin, plant",	Gamma-thionin family,Gamma-thionins family signature.,Purothionin signature,
DEFL1-41	Knottin, scorpion toxin-like superfamily,"Knottin, scorpion toxin-like","Defensin, plant",	Gamma-thionins family signature.,Purothionin signature,Knot1,Gamma-thionin family,
DEFL1-42		Scorpion short toxins signature.,
DEFL1-43	Knottin, scorpion toxin-like,"Knottin, scorpion toxin-like superfamily","Defensin, plant",	Gamma-thionins family signature.,Purothionin signature,Knot1,Gamma-thionin family,
DEFL1-44	Knottin, scorpion toxin-like,"Knottin, scorpion toxin-like superfamily","Defensin, plant",	Gamma-thionins family signature.,Gamma-thionin family,
DEFL1-45	Defensin, plant,"Knottin, scorpion toxin-like superfamily","Knottin, scorpion toxin-like",	Purothionin signature,Gamma-thionin family,
DEFL1-46	Knottin, scorpion toxin-like,"Knottin, scorpion toxin-like superfamily","Defensin, plant",	Gamma-thionins family signature.,Purothionin signature,Gamma-thionin family,
DEFL1-47	Defensin, plant,"Knottin, scorpion toxin-like superfamily","Knottin, scorpion toxin-like",	Gamma-thionin family,Knot1,Purothionin signature,Gamma-thionins family signature.,
DEFL1-48	Defensin, plant,"Knottin, scorpion toxin-like superfamily","Knottin, scorpion toxin-like",	Purothionin signature,Gamma-thionin family,
DEFL1-49	Knottin, scorpion toxin-like superfamily,"Knottin, scorpion toxin-like","Defensin, plant",	Gamma-thionin family,Gamma-thionins family signature.,Purothionin signature,
DEFL1-50	Defensin, plant,"Knottin, scorpion toxin-like superfamily","Knottin, scorpion toxin-like",	Gamma-thionins family signature.,Purothionin signature,Gamma-thionin family,
DEFL1-51	Knottin, scorpion toxin-like superfamily,"Knottin, scorpion toxin-like","Defensin, plant",	Gamma-thionins family signature.,Purothionin signature,Knot1,Gamma-thionin family,
DEFL1-52	Defensin, plant,"Knottin, scorpion toxin-like superfamily","Knottin, scorpion toxin-like",	Gamma-thionin family,Knot1,Purothionin signature,Gamma-thionins family signature.,
DEFL3-1	Zinc finger, RING/FYVE/PHD-type,"Cellulose synthase, RING-type zinc finger",	Zinc-binding RING-finger,
DEFL4-16	Rapid ALkalinization Factor,	Rapid ALkalinization Factor (RALF),
DEFL4-20	Rapid ALkalinization Factor,	Rapid ALkalinization Factor (RALF),
DEFL4-34	Rapid ALkalinization Factor,	Rapid ALkalinization Factor (RALF),
DEFL4-35	Rapid ALkalinization Factor,	Rapid ALkalinization Factor (RALF),
DEFL5-8	Endonuclease/exonuclease/phosphatase superfamily
